# Supplementary material for: Beliefs, Behaviors, and Practices of Farm Biosecurity in the Midwestern U.S. Swine Operations
Source: Animals (Basel). 2025 Aug 27;15(17):2515. doi: 10.3390/ani15172515 (PMC12427511; doi:10.3390/ani15172515)
Supplement: Supplementary file 1 [file animals-15-02515-s001.zip]

Archive with 1 entries (1 files):
- animals-3806309-supplementary.docx
